# Supplementary material for: Human IL-6 fosters long-term engraftment of patient-derived disease-driving myeloma cells in immunodeficient mice
Source: JCI Insight. 2024 May 7;9(10):e177300. doi: 10.1172/jci.insight.177300 (PMC11141932; doi:10.1172/jci.insight.177300)
Supplement: Supporting data values [file jciinsight-9-177300-s165.xlsx]

## Sheet: Figure 1
Total IL6	NSG+hIL6	NSG ctrl
ELISA	468	0
	9	0
	409	0
	17	0
	166	0
	355
	352
	1020
	513
	373
	506
	95
	0
	293
	140
	120
	0
	0
	61
	0
	152
	240
	375
Mean	246.3	0
Std. Dev	245.1	0
Kolmogorov-Smirnov test
P value	0.0074

## Sheet: Figure 2A
MM1	Total Ig (ug/mL)		5 weeks
	ELISA	NSG-IL6	NSG-IL6 Bu	NSG	NSG Bu	Ctrl
		7.62112	92.7339	0.0127895	120.301	0.00073404
		37	43.8146	23.5185	0.0119811	0.0425043
		0.0151235	228.801	0.165315	0.00826237
		0.0288162	30.9696	0.00312565	53.9865
		0.0177161	168.079
		0.489907	37.131
		30	15.939
		12.4151
	Mean	0.891011	60.1958	0.111655	0.895445	0.00558568
	Std dev	13.385	70.6503	9.37833	47.4309	0.0186526
MM2	Total Ig (ug/mL)		5 weeks
	ELISA	NSG-IL6	NSG-IL6 Bu	NSG	NSG Bu	Ctrl
		0.00337368	0.181578	0.00059481	0.00429756	0.00073404
		0.00169722	1	0.00129426	0.00179053	0.0425043
		0.00250761	0.756124	0.0013575	0.024703
		0.00127137	0.0105828	0.00073404
		0.00267782	0.0918731	0.00023491
		0.00344541	0.606663
		0.00480901	0.0425043
		0.00086616	0.010215
	Mean	0.00226859	0.117019	0.000709826	0.00574978	0.00558568
	Std dev	0.00114882	0.352049	0.000392936	0.00909895	0.0186526

## Sheet: Figure 2B
MM1
Total Ig (ug/mL)			Week
ELISA		Mouse #	5	10	15	20
Longitudinal		2411	92.7339	13.603
		2413	43.8146	312.309	714.942	1076.76
		2415	228.801	446.854
		2427	30.9696	103.184	344.283	859.801
		2438	168.079	82.8326
		2441	37.131	31.8039	45.8715	418.58
		2445	15.939	26.3371
		2412	7.62112	312.309	663.626	579.793
		2414	37	0.00907265	0.15879	0.240008
		2417	0.0151235	0.134228	0.232407	3.90424
		2418	0.0288162	0.0196175	0.0898099	6.06022
		2421	0.0177161	0.0133123	0.0725358	37.202
		2437	0.489907	223.45	654.013	964.313
		2443	30	17.5377
		2447	12.4151	18.6668	10.4704	55.1744
		2416	120.301	0.0622743
		2420	0.0119811	0.0230676	111.118	647.025
		2435	0.00826237	0.00713228	0.00915464	55.5897
		2442	53.9865
		2428	0.0127895	0.00941073	0.0361683	6.16742
		2436	23.5185	152.939	382.836	799.682
		2439	0.165315	0.307818	5.75233	38.8
		2444	0.00312565	0.0176095	24.027	496.609
		NSG+hIL6 ctrl	0.00674707	0.005786	0.00789	0
		NSG+hIL6 ctrl	0.00271624	0.001876	0.00219	0
		2807	0.00429756	0.267069	0.202127	26.1088
		2808	0.00179053	1.06276
		2801	0.024703	5.6493e-05	1.46459	310.417
		2802	0.00059481	0.678266	0.00746075
		2804	0.00129426	0.00021791	0.00787764	0.37459
		2810	0.0013575	0.00345574	18.1289	494.297
		2813	0.00073404	0.00066118	0.00958897	0.200093
		2818	0.00023491	0.00032935	0.00429205	0.359926
		2803	0.181578	0.00180218	0.669992	0.0262845
		2805	14.6084	9.50141
		2806	0.756124	0.521907	0.746075	34.3734
		2809	0.0105828	0.00289697	0.0202127	0
		2811	0.0918731	0.389082	2.02127	283.562
		2812	0.606663	0.31833	2.86556	34.6813
		2814	0.0425043	13.7982	18.2	558.655
		2815	0.010215	0.00277617	0.0212806	0.316277
		2823	0.00337368	0.00259733	0.00544443	0.251147
		2832	0.00169722	0.00088848	0.00318697	0.0288502
		2828	0.00250761	0.00259733	0.00283008	0.257888
		2829	0.00127137	0.00088848	0.00213544	0
		2837	0.00267782	0.00084196	0.00213544	0.0288502
		2825	0.00344541	0.00443985	0.00429205	743.408
		2817	0.00480901	0.00122752	0.0066404	0.264186
		2821	0.00086616	0.00070555	0.00247943	0.154957
		NSG+hIL6 ctrl	0.00674707	0.005786	0.00789	0
		NSG+hIL6 ctrl	0.00271624	0.001876	0.00219	0

## Sheet: Figure 2C
Days to engraftment		MM2
	NSG	NSG-hIL6	NSG Bu	NSG-hIL6 Bu
	70	140	70	35
	70		70	35
	105	140	105	35
	70
	70	140		35
		140		35
				70
		140
Dunnett's multiple comparisons test				Summary	Adjusted P Value
NSG-hIL6 Bu vs. NSG				**	0.0016
NSG-hIL6 Bu vs. NSG-hIL6				****	<0.0001
NSG-hIL6 Bu vs. NSG Bu				**	0.0021
ANOVA summary
F	48.09
P value	<0.0001

## Sheet: Figure 2E
Ig Heavy Chain (ug/mL)
ELISA
MM1		IgM	IgG	IgA
		0	63.8751	0
		0	65.3013	0
		0	65.3013	0
		0	248.391	0
		0	86.7862	0
		0	81.6123	65.3013
		0	80.3011	27.3578
		0	93.1107	0
	Tukey's multiple comparisons test	Mean Diff.	95.00% CI of diff.	Below threshold?	Summary	Adjusted P Value
	IgM vs. IgG	-98.08	-149.3 to -46.88	Yes	***	0.0005
	IgM vs. IgA	-11.58	-62.79 to 39.62	No	ns	0.8266
	IgG vs. IgA	86.5	35.30 to 137.7	Yes	**	0.0016

## Sheet: Figure 3A
MGUS	SMM		de novo MM					Relpased Refractory (R/R) MM				Plasma Cell Leukemia (PCL)		AL amyloidosis
1	1‡	2	1	2	3‡	4‡	5	1	2	3*	4	1*	2*	1*	2
100	66	100	100	100	50	50	100	100	100	100	100	100	100	100	100

## Sheet: Figure 5A
Total Ig (ug/mL)
Urine ELISA
15 weeks post injection
		Unengrafted	Engrafted
		0.00043042	0.0564846
		0.00042557	0.641626
		0	0.602683
			0.440419
			0.435568
			0.568262
	Mean	0.0002853	0.4575
	Std. Deviation	0.0002471	0.2139
		Mann_Whitney
		0.009

## Sheet: Figure 5B
RBC count(106/uL)
15 weeks post injection
		Unengrafted	Engrafted
		7.04	7.07
		8.07	8.22
		8.58	6.35
		7.6	5.11
		7.85	3.69
		8.05	5.43
		8.73	5.11
		8.4	4.02
		8.45	5.66
		8.2	6.13
		8.46	8.04
		8.4	5.65
		8.37	5.62
		7.87	8.16
		8.69	8.36
		8.66	8.41
		6.4	7.96
		8.47	8.77
			8.36
			8.24
			8.63
	Mean	8.127	6.809
	Std. Deviation	0.6092	1.632
	Mann-Whitney
	P=0.0072

## Sheet: Figure 5C
15 weeks Ionized Calcium
Ionized Ca Assay
		Unengrafted	Engrafted
		0.985251	3.45969
		0.498525	0.556558
		0.39528	0.39528
		0	0.0117994
		0	1.54934
			3.17389
			0.556558
			1.35379
			0.556558
			0.691937
			0.255716
			0.315884
			0.526474
			0.466306
			1.18833
			0
			1.86522
	Mean	0.3758	0.9955
	Std. Deviation	0.4091	1.017
			Man-Whitney test
			P=0.1227

## Sheet: Figure 7A
MM1 Survival
		day of death post MM1 injection	Engrafted	Unengrafted	Control		1=death
		42	1				0=censored
		148	1				censored samples were still alive prior at end of experiment
		68	1
		365	0
		68	1
		296	1
		68	1
		148	1
		319	1
		296	1
		182	1
		81	1
		354	1
		51		1
		365	0
		335	1
		46	1
		365	0
		255	1
		365	0
		365	0
		365	0		0
		365			0
		365			0
		365			0
	Comparison of Survival Curves
	Log-rank (Mantel-Cox) test
	Chi square	4.81
	df	1
	P value	0.0283
	P value summary	*
	Are the survival curves sig different?	Yes

[truncated: 4 more sheets: Figure 7B, Figure 8A, Figure 8C, Figure 8D]
